# Supplementary material for: Signal Detection of Adverse Drug Reactions of Cephalosporins Using Data from a National Pharmacovigilance Database
Source: Pharmaceuticals (Basel). 2021 May 2;14(5):425. doi: 10.3390/ph14050425 (PMC8147424; doi:10.3390/ph14050425)
Supplement: Supplementary file 1 [file pharmaceuticals-14-00425-s001.zip]

Archive with 1 entries (1 files):
- pharmaceuticals-1185662-supplementary.pdf
